# Supplementary material for: Mechanochemical-Assisted Extraction and Hepatoprotective Activity Research of Flavonoids from Sea Buckthorn (Hippophaë rhamnoides L.) Pomaces
Source: Molecules. 2021 Dec 15;26(24):7615. doi: 10.3390/molecules26247615 (PMC8704866; doi:10.3390/molecules26247615)
Supplement: Supplementary file 1 [file molecules-26-07615-s001.zip]

Archive with 1 entries (1 files):
- molecules-1460559-supplementary.pdf
